# Supplementary material for: Aggressiveness and Patulin Production in Penicillium expansum Multidrug Resistant Strains with Different Expression Levels of MFS and ABC Transporters, in the Presence or Absence of Fludioxonil
Source: Plants (Basel). 2023 Mar 21;12(6):1398. doi: 10.3390/plants12061398 (PMC10056477; doi:10.3390/plants12061398)
Supplement: Supplementary file 1 [file plants-12-01398-s001.zip]

Archive with 1 entries (1 files):
- plants-2183772-supplementary.pdf
